# Supplementary material for: Demethylcalabaxanthone from Garcinia mangostana Exerts Antioxidant Effects through the Activation of the Nrf2 Pathway as Assessed via Molecular Docking and Biological Evaluation
Source: Antioxidants (Basel). 2023 Nov 7;12(11):1980. doi: 10.3390/antiox12111980 (PMC10669650; doi:10.3390/antiox12111980)
Supplement: Supplementary file 1 [file antioxidants-12-01980-s001.zip]

Archive with 1 entries (1 files):
- antioxidants-2683486-supplementary.pdf
